# Supplementary material for: Metabolite Profiling of Malaysian Gracilaria edulis Reveals Eplerenone as Novel Antibacterial Compound for Drug Repurposing Against MDR Bacteria
Source: Front Microbiol. 2021 Jun 30;12:653562. doi: 10.3389/fmicb.2021.653562 (PMC8279767; doi:10.3389/fmicb.2021.653562)
Supplement: Supplementary file 2 [file Table_10.xlsx]

## Sheet: TableS10
		S. pyogenes		B. subtilis		MRSA		P. aeruginosa		K. pneumoniae		S. enterica		P. aeruginosa	S. aureus
No	Name	SmeZ-2	LepA	DhbE	CesB	EsxA	CapE	AlgE	WaaP	IucA	IucC	PrgH	PrgK	DNAK	DNAK	Average Binding Score (kcal)	Standard Deviation	GI absorption	BBB permeant	Pgp substrate	CYP1A2 inhibitor	CYP2C19 inhibitor	CYP2C9 inhibitor	CYP2D6 inhibitor	CYP3A4 inhibitor	Lipinski #violations	Ghose #violations	Veber #violations	Egan #violations	Muegge #violations	Bioavailability Score
1	á Carotene	-4.69	-0.48	-8.78	-10.5	-6.99	-8.53	-6.15	-9.55	-2.36	-10.05	-3.53	-5.49	-9.79	-10.42	-6.95071	3.2514	Low	No	Yes	No	No	No	No	No	2	4	0	1	2	0.17
2	10- [5]-ladderane-decanoic acid	-4.16	-6.88	-7.82	-8.46	-5.37	-8.1	-6.36	-10.51	-4.23	-6.98	-4.91	-3.39	-8.76	-8.82	-6.76786	2.11605	High	Yes	No	No	Yes	Yes	Yes	No	1	0	0	0	1	0.85
3	3-Oxo-5β-chola-7,9(11)-dien-24-oic Acid	-5.7	-5.27	-6.99	-6.62	-6.25	-8.87	-6.94	-7.42	-4.79	-8.44	-5.66	-5.11	-7.98	-8.41	-6.74643	1.3428	High	Yes	Yes	No	No	Yes	No	Yes	1	0	0	0	0	0.85
4	Cholest-5-en-3-ol	-4.06	-5.61	-6.71	-6.12	-6.44	-7.64	-6.73	-6.33	-2.58	-8.48	-3.95	-5.47	-9.36	-9.8	-6.37714	2.03862	Low	No	No	No	No	Yes	No	No	1	2	0	1	2	0.55
5	26-Nor-5-cholesten-3á-ol-25-one	-4.35	-5.57	-6.42	-6.77	-6.22	-8.72	-5.63	-6.66	-3.32	-8.19	-4.27	-4.15	-8.12	-9.16	-6.25357	1.83281	High	No	No	No	No	No	No	No	1	1	0	1	1	0.55
6	Eplerenone	-5.04	-6.35	-6.98	-7.66	-6.05	-7.21	-5.62	-6.29	-3.17	-8.8	-3.96	-4.68	-6.72	-6.88	-6.10071	1.50279	High	No	No	No	No	No	No	No	0	0	0	0	0	0.55
7	13-cis-retinal	-3.78	-6.35	-6.37	-8.08	-5.6	-7.66	-5.06	-7.12	-2.72	-7.03	-4.35	-4.27	-8.42	-8.14	-6.06786	1.80755	High	No	No	Yes	No	Yes	No	No	1	1	0	0	2	0.55
8	(-)-Isoamijiol	-3.73	-5.48	-6.51	-8.04	-5.34	-6.24	-5.24	-6.53	-2.67	-6.67	-4.68	-4.09	-7.02	-8.62	-5.77571	1.64844	High	Yes	Yes	No	Yes	No	No	No	0	0	0	0	0	0.55
9	Carindone	-4.33	-2.1	-7.24	-7.28	-5.41	-5.94	-5.9	-5.46	-2.71	-7.88	-4.88	-4.76	-8.29	-6.93	-5.65071	1.82672	High	No	Yes	No	No	No	No	No	1	3	0	0	0	0.55
10	5(S)-HETE lactone	-2.85	-5.08	-6.31	-7.89	-5.2	-6.52	-4.69	-8.58	-1.05	-6.32	-4.65	-3.43	-7.61	-7.74	-5.56571	2.14353	High	Yes	No	Yes	Yes	Yes	No	No	1	1	0	0	1	0.55
11	Onchidal	-4.26	-5.33	-5.62	-7.15	-4.94	-6.12	-5.45	-6.73	-2.23	-6.09	-4.05	-4.12	-7.41	-8.21	-5.55071	1.58165	High	Yes	No	Yes	Yes	Yes	No	No	0	0	0	0	0	0.55
12	Cyrneine A	-4.05	-4.72	-5.28	-7.14	-4.83	-6.3	-5.21	-6.1	-2.96	-6.94	-4.12	-4.21	-7.23	-7.6	-5.47786	1.42698	High	Yes	Yes	No	No	No	No	No	0	0	0	0	0	0.55
13	3Z,6Z,9Z,12Z,15Z-octadecapentaenoic acid	-3.25	-5.86	-6.56	-6.06	-4.5	-6.34	-5.02	-7.94	-2.84	-5.78	-4.51	-2.32	-7.49	-6.9	-5.38357	1.72082	High	Yes	No	No	No	Yes	No	No	1	0	1	0	0	0.85
14	7beta-Hydroxy-lathyrol	-3.75	-5.18	-5.43	-5.32	-5.84	-5.66	-5.27	-5.51	-3.32	-6.48	-3.81	-3.84	-6.57	-8.24	-5.30143	1.32495	High	No	Yes	No	No	No	No	No	0	0	0	0	0	0.55
15	Pyropheophorbide a	-5.42	5.73	-7.13	-6.61	-5.37	-6.72	-7.24	-4.86	-3.8	-9.04	-4.14	-4.6	-8.7	-6.26	-5.29714	3.54394	High	No	Yes	No	No	Yes	No	No	1	3	0	0	0	0.56
16	Haplophytine	-5.71	-4.63	-5.68	-6.6	-6.28	-5.84	-6.4	3.96	-1.46	-7.95	-4.08	-5.24	-7.9	-10.01	-5.27286	3.31494	High	No	Yes	No	No	No	No	No	2	3	0	0	2	0.17
17	Ar-tumerone	-3.39	-4.79	-5.86	-6.72	-5.12	-6.01	-4.79	-7.28	-2.57	-5.39	-3.96	-3.44	-6.75	-7.26	-5.23786	1.50796	High	Yes	No	No	No	No	No	No	0	0	0	0	1	0.55
18	Arachidonic acid	-3.12	-5.05	-5.63	-5.89	-4.36	-6.01	-4.33	-7.94	-2.28	-5.14	-3.7	-2.45	-7.16	-7.02	-5.00571	1.74541	High	No	No	Yes	No	Yes	No	No	1	1	1	1	1	0.85
19	1-Hydroxyvitamin D3 3-D-glucopyranoside	-3.44	-0.54	-4.93	-4.08	-4	-7.18	-5.89	-7.69	-1.67	-7.59	-3.73	-3.82	-6.77	-8.49	-4.98714	2.37082	Low	No	Yes	No	No	No	No	Yes	1	3	0	1	1	0.56
20	Emmotin A	-3.19	-4.99	-5.46	-6.12	-3.77	-5.48	-4.35	-4.43	-2.69	-5.57	-3.53	-3.31	-8.24	-8.67	-4.98571	1.79475	High	Yes	No	No	No	No	No	No	0	0	0	0	0	0.55
21	Phenol, 2,4-bis(1,1-dimethylethyl)	-3.29	-4.4	-4.61	-6.26	-4.53	-5.69	-4.11	-5.78	-2.63	-5.36	-3.36	-3.46	-6.89	-6.77	-4.79571	1.36014	High	Yes	No	No	No	No	Yes	No	0	0	0	0	2	0.55
22	N-propyl α, α-dimethylarachidonoyl amine	-2.28	-3.65	-5.07	-7.26	-4.17	-5.4	-3.31	-7.37	0.28	-5.59	-4.17	-2.36	-6.89	-7.55	-4.62786	2.28163	Low	No	No	Yes	No	Yes	No	Yes	1	1	1	1	2	0.55
23	[2,2’-Bifuran]-3-carboxylic acid, 5’-methyl-, methyl ester	-3.86	-4.52	-4.55	-5.41	-3.68	-5.29	-4.42	-6.02	-2.04	-4.54	-4.31	-2.89	-6.25	-6.5	-4.59143	1.25517	High	Yes	No	Yes	Yes	No	No	No	0	0	0	0	0	0.55
24	3-tert-Butyl-5-methylcatechol	-2.77	-3.8	-4.34	-5.41	-3.51	-4.59	-4.25	-5.93	-2.15	-4.6	-2.91	-2.85	-6.6	-6.04	-4.26786	1.36558	High	Yes	No	Yes	No	No	No	No	0	0	0	0	1	0.55
25	6-Paradol	-2.38	-3.54	-4.62	-5.94	-4.32	-5	-3.3	-6.23	-0.61	-4.64	-2.98	-2.46	-6.7	-6.9	-4.25857	1.83192	High	Yes	No	Yes	No	No	Yes	No	0	0	0	0	0	0.55
26	Gingerol	-2.36	-3.77	-4.58	-5.99	-2.93	-4.78	-2.97	-6.19	-0.46	-4.43	-2.69	-1.84	-7.68	-7.17	-4.13143	2.09573	High	Yes	No	Yes	No	No	Yes	No	0	0	0	0	0	0.55
27	Diisooctyl phthalate	-1.64	-3.27	-4.92	-5.92	-3.48	-4.58	-3.21	-6.07	0.36	-5.07	-2.45	-2.04	-6.7	-8.05	-4.07429	2.25602	High	No	No	No	No	No	No	No	1	1	1	1	2	0.55
28	Pirimiphos-methyl	-2.62	-3.66	-3.95	-5.9	-3.04	-3.92	-3.7	-4.75	-0.66	-4.25	-2.77	-2.54	-7.31	-7.83	-4.06429	1.91437	High	No	No	Yes	Yes	Yes	No	No	0	0	0	0	0	0.55
29	cis-1,2-dimethylcyclohexane	-2.85	-3.69	-4.05	-4.64	-3.55	-4.54	-3.71	-5.05	-2.84	-4	-3.55	-3.16	-4.57	-6.02	-4.01571	0.884349	Low	Yes	No	No	No	No	No	No	0	2	0	0	2	0.55
30	4-(2-hydroxypropoxy)-3,5-dimethyl-Phenol	-2.35	-3.76	-4.1	-5.06	-3.3	-4.47	-3.78	-5.11	-1.54	-4.39	-2.99	-2.49	-6.25	-5.64	-3.945	1.33355	High	Yes	No	No	No	No	No	No	0	0	0	0	1	0.55
31	4-Vinylcyclohexene diepoxide	-3.22	-3.78	-3.86	-4.67	-3.14	-4.08	-3.81	-4.45	-2.62	-3.82	-3.68	-2.82	-5.54	-5.59	-3.93429	0.893599	High	Yes	No	No	No	No	No	No	0	2	0	0	1	0.55
32	Phenol, 2-methoxy-3-(2-propenyl)-	-2.94	-3.39	-4.02	-4.95	-3.05	-4.32	-3.81	-5.41	-1.92	-4.04	-3.26	-2.28	-5.87	-5.57	-3.91643	1.21293	High	Yes	No	Yes	No	No	No	No	0	0	0	0	1	0.55
33	n-Hexadecanoic acid	-2.1	-4.62	-4.69	-4.69	-2.71	-4.93	-3.47	-6.17	-1.82	-4.24	-3.13	-1.02	-5.65	-5.49	-3.90929	1.56254	High	Yes	No	Yes	No	Yes	No	No	1	0	1	0	1	0.85
34	Phytol	-1.41	-2.91	-4.32	-5.96	-3.33	-4.95	-2.99	-6.83	-0.64	-4.44	-1.86	-1.56	-6.41	-6.66	-3.87643	2.09224	Low	No	Yes	No	No	Yes	No	No	1	1	1	1	2	0.55
35	(25S)-5alpha-cholestan-3beta,6alpha,7beta,8beta,15alpha,16beta,26-heptol	-2.29	-3.24	-3.76	-3.73	-3.55	-4.23	-3.18	-4.67	-0.48	-5.15	-2.06	-2.2	-7.15	-6.04	-3.695	1.72107	High	No	Yes	No	No	No	No	No	1	3	1	1	1	0.55
36	2E-Heptenyl acetate	-2.83	-3.88	-3.82	-4.09	-2.95	-4.02	-3.48	-4.44	-1.89	-3.85	-3.19	-2.25	-5.21	-5.27	-3.655	0.984282	High	Yes	No	No	No	No	No	No	0	1	0	0	1	0.55
37	2-Tridecanone	-1.77	-3.7	-3.72	-5.04	-3.5	-4.22	-3.25	-5.61	-1.6	-3.86	-2.49	-1.87	-5.17	-5.2	-3.64286	1.33865	High	Yes	No	Yes	No	No	No	No	0	0	0	0	3	0.55
38	2-Heptyl-1,3-dioxolane	-2.37	-3.88	-3.71	-4.49	-3.16	-3.88	-3.16	-4.79	-1.8	-3.67	-3.03	-2.14	-4.82	-5.32	-3.58714	1.05331	High	Yes	No	No	No	No	No	No	0	0	0	0	1	0.55
39	6,8-nonadienal	-2.43	-3.66	-4.1	-4.23	-3.06	-3.85	-3.24	-4.39	-2.27	-3.7	-3.08	-2.18	-4.29	-4.93	-3.52929	0.848886	High	Yes	No	No	No	No	No	No	0	1	0	0	2	0.55
40	(+)-3-hydroxy pelargonic acid	-2.7	-3.69	-4.42	-3.47	-1.9	-4.41	-4.01	-4.12	-3.27	-3.51	-2.62	-1.37	-5.38	-4.43	-3.52143	1.08533	High	Yes	No	No	No	No	No	No	0	0	0	0	1	0.85
41	Diethyl Oxalpropionate	-2.71	-3.11	-3.28	-4.55	-2.75	-3.48	-3.13	-4.37	-1.49	-3.22	-2.83	-1.68	-6.25	-6.38	-3.51643	1.44427	High	No	No	No	No	No	No	No	0	0	0	0	0	0.55
42	Decanoic acid, ethyl ester	-2.04	-3.42	-3.38	-4.44	-3.01	-3.85	-2.74	-4.99	-1.57	-3.56	-2.39	-1.88	-5.41	-5.77	-3.46071	1.31736	High	Yes	No	Yes	No	No	No	No	0	0	0	0	0	0.55
43	2-Hydroxyhexadecanoic acid	-1.25	-3.37	-4.06	-4.35	-2.38	-4.69	-3.19	-5.87	-1.23	-3.62	-2.29	-0.8	-5.86	-5.44	-3.45714	1.70357	High	Yes	Yes	No	No	Yes	Yes	No	0	0	1	0	1	0.85
44	4-Penten-2-one, 4-methyl-	-2.52	-3.39	-3.46	-3.64	-2.56	-4.12	-3.76	-3.58	-2.36	-3.12	-3.52	-2.63	-4.19	-5.18	-3.43071	0.773021	High	Yes	No	No	No	No	No	No	0	3	0	0	2	0.55
45	Hexadecanoic acid, ethyl ester	-1.01	-2.7	-3.59	-4.91	-2.89	-4.13	-2.4	-5.92	0	-3.8	-2.05	-1.09	-6.65	-6.2	-3.38143	2.03693	High	No	No	Yes	No	No	No	No	1	1	1	1	2	0.55
46	1-Octadecyne	-1.32	-3.53	-3.87	-5.35	-3.21	-4.04	-2.87	-6.34	0.32	-3.74	-2.04	-1.15	-4.77	-4.94	-3.34643	1.81471	Low	No	No	Yes	No	No	No	No	1	1	1	1	2	0.55
47	Nonadecane	-0.58	-3.27	-3.77	-5.25	-3.66	-4.26	-2.43	-6.49	0.9	-3.81	-2.2	-1.09	-4.86	-5.08	-3.275	2.01903	Low	No	No	Yes	No	No	No	No	1	1	1	1	3	0.55
48	Pheophorbide a	-4.79	22.88	-6.58	-5.34	-4.75	-6.28	-6.3	-1.75	-2.78	-7.91	-4.05	-4.36	-6.46	-5.94	-3.17214	7.67039	Low	No	Yes	No	No	Yes	No	No	1	3	0	1	0	0.56
49	C16 Sphinganine	-1.33	-2.6	-3.34	-4.67	-1.6	-3.04	-2.4	-5.08	1.18	-3.17	-0.67	-1.89	-7.9	-7.77	-3.16286	2.52762	High	Yes	Yes	No	No	No	Yes	No	0	0	1	0	0	0.55
50	Oxalic acid, cyclobutyl octadecyl ester	-0.27	-1.36	-4.63	-4.93	-2.73	-3.44	-1.76	-5.8	2.11	-3.84	-1.17	-0.24	-6.71	-6.74	-2.965	2.65572	Low	No	Yes	Yes	No	No	No	Yes	1	2	1	1	2	0.55
51	Ribo-ribo disaccharide	-1.58	-2.68	-3.06	-2.84	-1.43	-3.32	-2.8	-2.1	-0.75	-2.87	-2.15	-1.38	-7.59	-6.49	-2.93143	1.90493	Low	No	Yes	No	No	No	No	No	1	1	1	1	2	0.55
52	3-Methyl-1,2-diazirine	-2.14	-2.67	-2.91	-2.79	-2.41	-2.96	-3.1	-2.41	-2.12	-2.71	-2.89	-2.48	-3.61	-3.42	-2.75857	0.436945	Low	No	No	No	No	No	No	No	0	4	0	0	2	0.55
53	Discodermolide	-1.61	1.93	-2.44	-3.72	-2.54	-2.31	-1.85	-4.03	2.3	-5.1	-1.1	-0.47	-7.33	-7.44	-2.55071	2.88614	Low	No	Yes	No	No	No	No	Yes	1	3	2	1	3	0.55
54	3-Deoxy-D-arabinitol	-0.85	-1.51	-1.48	-2.11	0.09	-1.3	-1.27	-1.59	-1.18	-1.62	-1.23	-0.76	-5.37	-4.41	-1.75643	1.43275	High	No	No	No	No	No	No	No	0	3	0	0	2	0.55
55	Harderoporphyrin	-5.13	15.8	-6.94	-6.93	-4.13	-6.83	-8.49	51.67	-4.61	-7.27	-4.45	-2.99	-7.23	-9.85	-0.527143	16.2338	Low	No	Yes	No	No	No	No	No	1	3	1	1	2	0.11
